# Supplementary material for: Identifying Autophagy-Related lncRNAs and Potential ceRNA Networks in NAFLD
Source: Front Genet. 2022 Jun 30;13:931928. doi: 10.3389/fgene.2022.931928 (PMC9279897; doi:10.3389/fgene.2022.931928)
Supplement: Supplementary file 1 [file DataSheet1.xlsx]

## Sheet: Sheet1
		r	p.value
CTSD	SQSTM1	0.414556	0.0033603
	CDKN1A	0.402702	6.07206e-08
	BAG3	0.551772	0.00790201
	MAPK8IP1	0.659941	0
	LAMP1	0.498658	0.0100147
	MAPK3	0.503569	0.0227844
	P4HB	0.592207	1.98881e-08
	STK11	0.851567	0
	CAPNS1	0.652053	0
	BAX	0.650823	0
	BCL2L1	0.47432	0
	MAP1LC3A	0.650395	1.62093e-13
	RGS19	0.522225	0
	PINK1	0.613523	0.0335718
BAX	SQSTM1	0.542502	2.49082e-06
	BAK1	0.441037	0
	CDKN1A	0.641135	1.07645e-11
	BAG3	0.570918	0.00585348
	CTSD	0.650823	0
	FADD	0.520147	2.01097e-09
	LAMP1	0.512375	0.00153774
	P4HB	0.470931	1.74902e-05
	STK11	0.577078	1.74902e-05
	CAPNS1	0.674612	0
	BCL2L1	0.556885	0
	MAP1LC3A	0.534903	0
	PINK1	0.490621	0.00290268
FADD	SQSTM1	0.608888	1.94896e-06
	BAK1	0.557173	0
	CDKN1A	0.477513	0
	HSP90AB1	0.548473	1.05693e-13
	HSPA5	0.455055	0
	BAG3	0.628157	1.94356e-12
	MAPK8IP1	0.466468	9.51148e-09
	HSPA8	0.49885	0
	GAPDH	0.54302	5.32907e-15
	LAMP1	0.69016	1.67009e-07
	MAPK3	0.441574	0.0144572
	P4HB	0.594572	2.12577e-06
	STK11	0.492395	0
	CAPNS1	0.673804	1.37668e-14
	BAX	0.520147	0
	BCL2L1	0.65271	2.22045e-16
	MAP1LC3A	0.469438	0
	BID	0.507095	9.95436e-06
	PINK1	0.685844	1.77636e-15
MAPK8IP1	SQSTM1	0.416581	0.00694021
	BAG3	0.422404	0.0011773
	CTSD	0.659941	9.31002e-11
	FADD	0.466468	0
	LAMP1	0.530288	0.0106594
	MAPK3	0.495371	0.0244966
	P4HB	0.554182	3.61863e-09
	STK11	0.778181	0
	CAPNS1	0.548929	0
	BCL2L1	0.486117	2.01097e-09
	MAP1LC3A	0.669517	3.28626e-14
	PINK1	0.643008	5.66936e-05
HSPA8	BAK1	0.47799	1.32042e-08
	CDKN1A	0.407814	9.92539e-14
	HSP90AB1	0.844793	4.60878e-10
	HSPA5	0.688401	0
	BAG3	0.451294	0
	FADD	0.49885	0.00270952
	GAPDH	0.509592	0
	MTOR	0.583917	1.11022e-15
	LAMP1	0.466664	0
	BCL2L1	0.426109	0.0154469
	BID	0.557043	0.00270952
BAK1	CCR2	0.532499	0
	SQSTM1	0.539611	0
	CDKN1A	0.431538	3.2867e-11
	HSP90AB1	0.552705	0
	BAG3	0.499092	5.32907e-15
	FADD	0.557173	0
	HSPA8	0.47799	9.92539e-14
	GAPDH	0.57087	0
	MTOR	0.47186	2.24709e-13
	LAMP1	0.569379	0
	MAPK3	0.616436	0
	ERBB2	0.449864	3.69726e-12
	P4HB	0.57169	0
	CAPNS1	0.68231	0
	BAX	0.441037	1.07645e-11
	BCL2L1	0.580727	0
	RGS19	0.590044	0
	BID	0.500523	4.21885e-15
	PINK1	0.501236	3.9968e-15
